# Supplementary material for: Mycelium Growth and Development of Psilocybe spp. Mother Cultures on Agar-Based Media
Source: J Fungi (Basel). 2025 Jun 13;11(6):450. doi: 10.3390/jof11060450 (PMC12194638; doi:10.3390/jof11060450)
Supplement: Supplementary file 1 [file jof-11-00450-s001.zip]

Archive with 1 entries (1 files):
- jof-3648143-supplementary.pdf
